# Supplementary material for: A leafhopper saliva protein mediates horizontal transmission of viral pathogens from insect vectors into rice phloem
Source: Commun Biol. 2022 Mar 4;5:204. doi: 10.1038/s42003-022-03160-y (PMC8897447; doi:10.1038/s42003-022-03160-y)
Supplement: Supplementary file 4 — Supplementary Data 1 [file 42003_2022_3160_MOESM4_ESM.xlsx]

## Sheet: Figure 1b
Well	Well Position	Omit	Sample Name	Target Name	Task	Reporter	Quencher	Quantity	Quantity Mean	Quantity SD	RQ	RQ Min	RQ Max	CT	Ct Mean	Ct SD	Delta Ct	Delta Ct Mean	Delta Ct SD	Delta Ct SE	Delta Delta Ct	Automatic Ct Threshold	Ct Threshold	Automatic Baseline	Baseline Start	Baseline End	Amp Status	Comments	Cq Conf	MTP	Tm1	Tm2	Tm3	Tm4
5	A5	FALSE	sg	23066	UNKNOWN	SYBR	None				63.1102	50.9551	78.165	11.5101	11.4602	0.0433506		-12.8797	0.192546	0.111167	-5.9798	TRUE	20439.8	TRUE	3	6	Inconclusive		0.988924	N	83.6196
6	A6	FALSE	sg	23066	UNKNOWN	SYBR	None				63.1102	50.9551	78.165	11.4317	11.4602	0.0433506		-12.8797	0.192546	0.111167	-5.9798	TRUE	20439.8	TRUE	3	6	Inconclusive		0.988128	N	83.6196
7	A7	FALSE	sg	23066	UNKNOWN	SYBR	None				63.1102	50.9551	78.165	11.4387	11.4602	0.0433506		-12.8797	0.192546	0.111167	-5.9798	TRUE	20439.8	TRUE	3	6	Inconclusive		0.988405	N	83.6196
17	B5	FALSE	mg	23066	UNKNOWN	SYBR	None				0.00803494	0.00697181	0.00926019	23.3626	23.4278	0.100453		0.0595684	0.127733	0.0737469	6.9595	TRUE	20439.8	TRUE	3	16	Amp		0.988153	N	83.6196
18	B6	FALSE	mg	23066	UNKNOWN	SYBR	None				0.00803494	0.00697181	0.00926019	23.5435	23.4278	0.100453		0.0595684	0.127733	0.0737469	6.9595	TRUE	20439.8	TRUE	3	15	Amp		0.980152	N	83.7654
19	B7	FALSE	mg	23066	UNKNOWN	SYBR	None				0.00803494	0.00697181	0.00926019	23.3772	23.4278	0.100453		0.0595684	0.127733	0.0737469	6.9595	TRUE	20439.8	TRUE	3	15	Amp		0.990603	N	83.7654
29	C5	FALSE	body	23066	UNKNOWN	SYBR	None				1	0.973898	1.0268	18.7969	18.7763	0.020713		-6.89993	0.0238039	0.0137432	0	TRUE	20439.8	TRUE	3	11	Amp		0.990475	N	83.4738
30	C6	FALSE	body	23066	UNKNOWN	SYBR	None				1	0.973898	1.0268	18.7555	18.7763	0.020713		-6.89993	0.0238039	0.0137432	0	TRUE	20439.8	TRUE	3	11	Amp		0.9901	N	83.4738
31	C7	FALSE	body	23066	UNKNOWN	SYBR	None				1	0.973898	1.0268	18.7766	18.7763	0.020713		-6.89993	0.0238039	0.0137432	0	TRUE	20439.8	TRUE	3	11	Amp		0.993949	N	83.4738
53	E5	FALSE	OV	23066	UNKNOWN	SYBR	None				0.00651965	0.00552665	0.00769108	24.4662	24.3611	0.0958478		0.36106	0.148717	0.0858619	7.26099	TRUE	20439.8	TRUE	3	17	Amp		0.980132	Y	83.9112	78.225	66.2696
54	E6	FALSE	OV	23066	UNKNOWN	SYBR	None				0.00651965	0.00552665	0.00769108	24.3387	24.3611	0.0958478		0.36106	0.148717	0.0858619	7.26099	TRUE	20439.8	TRUE	3	14	Amp		0.98328	N	78.3708
55	E7	FALSE	OV	23066	UNKNOWN	SYBR	None				0.00651965	0.00552665	0.00769108	24.2784	24.3611	0.0958478		0.36106	0.148717	0.0858619	7.26099	TRUE	20439.8	TRUE	3	14	Amp		0.985153	N	78.5166
65	F5	FALSE	Te	23066	UNKNOWN	SYBR	None				0.515014	0.359166	0.738488	23.2952	23.1012	0.318435		-5.94261	0.324373	0.187277	0.957316	TRUE	20439.8	TRUE	3	8	Inconclusive		0.992786	N	83.4738
66	F6	FALSE	Te	23066	UNKNOWN	SYBR	None				0.515014	0.359166	0.738488	22.7337	23.1012	0.318435		-5.94261	0.324373	0.187277	0.957316	TRUE	20439.8	TRUE	3	8	Inconclusive		0.972852	N	83.4738
67	F7	FALSE	Te	23066	UNKNOWN	SYBR	None				0.515014	0.359166	0.738488	23.2748	24.0344	0.318435		-5.94261	0.324373	0.187277	0.957316	TRUE	20439.8	TRUE	3	10	Inconclusive		0.981477	N	83.6196
2	A2	FALSE	sg	ef1	UNKNOWN	SYBR	None							24.5507	24.0344	0.187603						TRUE	20340.2	TRUE	3	17	Amp		0.991111	N	87.5561
3	A3	FALSE	sg	ef1	UNKNOWN	SYBR	None							24.2778	24.0344	0.187603						TRUE	20340.2	TRUE	3	15	Amp		0.987275	N	87.5561
4	A4	FALSE	sg	ef1	UNKNOWN	SYBR	None							24.1912	23.6432	0.187603						TRUE	20340.2	TRUE	3	14	Amp		0.989984	N	87.5561
14	B2	FALSE	mg	ef1	UNKNOWN	SYBR	None							23.2904	23.6432	0.078898						TRUE	20340.2	TRUE	3	11	Amp		0.985407	N	87.5561
15	B3	FALSE	mg	ef1	UNKNOWN	SYBR	None							23.4481	23.6432	0.078898						TRUE	20340.2	TRUE	3	14	Amp		0.984806	N	87.4103
16	B4	FALSE	mg	ef1	UNKNOWN	SYBR	None							23.3661	24.9017	0.078898						TRUE	20340.2	TRUE	3	13	Amp		0.989707	N	87.5561
26	C2	FALSE	body	ef1	UNKNOWN	SYBR	None							25.6699	24.9017	0.0117303						TRUE	20340.2	TRUE	3	18	Amp		0.983196	Y	87.7019	78.5166
27	C3	FALSE	body	ef1	UNKNOWN	SYBR	None							25.6691	24.9017	0.0117303						TRUE	20340.2	TRUE	3	16	Amp		0.975144	Y	87.5561	78.5166
28	C4	FALSE	body	ef1	UNKNOWN	SYBR	None							25.6898	24.5815	0.0117303						TRUE	20340.2	TRUE	3	17	Amp		0.977758	Y	87.7019	78.5166
50	E2	FALSE	OV	ef1	UNKNOWN	SYBR	None							23.9238	24.5815	0.11371						TRUE	20340.2	TRUE	3	14	Amp		0.985346	Y	78.954	87.9935	68.4566
51	E3	FALSE	OV	ef1	UNKNOWN	SYBR	None							24.1307	24.5815	0.11371						TRUE	20340.2	TRUE	3	17	Amp		0.977266	Y	78.5166	68.3108	87.7019
52	E4	FALSE	OV	ef1	UNKNOWN	SYBR	None							23.9456	23.3618	0.11371						TRUE	20340.2	TRUE	3	11	Amp		0.979344	Y	78.5166	68.3108
62	F2	FALSE	Te	ef1	UNKNOWN	SYBR	None							23.112	23.3618	0.061777						TRUE	20340.2	TRUE	3	12	Amp		0.984618	N	87.5561
63	F3	FALSE	Te	ef1	UNKNOWN	SYBR	None							23.0279	23.0097	0.061777						TRUE	20340.2	TRUE	3	13	Amp		0.98848	N	87.4103
64	F4	FALSE	Te	ef1	UNKNOWN	SYBR	None							22.9916	23.0097	0.061777						TRUE	20340.2	TRUE	3	14	Amp		0.984931	N	87.4103

## Sheet: Figure 2a
Well	Well Position	Omit	Sample Name	Target Name	Task	Reporter	Quencher	Quantity	Quantity Mean	Quantity SD	RQ	RQ Min	RQ Max	CT	Ct Mean	Ct SD	Delta Ct	Delta Ct Mean	Delta Ct SD	Delta Ct SE	Delta Delta Ct	Automatic Ct Threshold	Ct Threshold	Automatic Baseline	Baseline Start	Baseline End	Amp Status	Comments	Cq Conf	MTP	Tm1	Tm2	Tm3	Tm4
2	A2	FALSE	h-sg	ef1	UNKNOWN	SYBR	None							24.5507	24.3399	0.187603						TRUE	20340.2	TRUE	3	17	Amp		0.991111	N	87.5561
3	A3	FALSE	h-sg	ef1	UNKNOWN	SYBR	None							24.2778	24.3399	0.187603						TRUE	20340.2	TRUE	3	15	Amp		0.987275	N	87.5561
4	A4	FALSE	h-sg	ef1	UNKNOWN	SYBR	None							24.1912	24.3399	0.187603						TRUE	20340.2	TRUE	3	14	Amp		0.989984	N	87.5561
5	A5	FALSE	h-sg	23066	UNKNOWN	SYBR	None				63.1102	50.9551	78.165	11.5101	11.4602	0.0433506		-12.8797	0.192546	0.111167	-5.9798	TRUE	20439.8	TRUE	3	6	Inconclusive		0.988924	N	83.6196
6	A6	FALSE	h-sg	23066	UNKNOWN	SYBR	None				63.1102	50.9551	78.165	11.4317	11.4602	0.0433506		-12.8797	0.192546	0.111167	-5.9798	TRUE	20439.8	TRUE	3	6	Inconclusive		0.988128	N	83.6196
7	A7	FALSE	h-sg	23066	UNKNOWN	SYBR	None				63.1102	50.9551	78.165	11.4387	11.4602	0.0433506		-12.8797	0.192546	0.111167	-5.9798	TRUE	20439.8	TRUE	3	6	Inconclusive		0.988405	N	83.6196
38	D2	FALSE	rgdv-sg	ef1	UNKNOWN	SYBR	None							23.713	23.7838	0.0661599						TRUE	20340.2	TRUE	3	14	Amp		0.988947	N	87.7019
39	D3	FALSE	rgdv-sg	ef1	UNKNOWN	SYBR	None							23.844	23.7838	0.0661599						TRUE	20340.2	TRUE	3	14	Amp		0.987457	N	87.4103
40	D4	FALSE	rgdv-sg	ef1	UNKNOWN	SYBR	None							23.7946	23.7838	0.0661599						TRUE	20340.2	TRUE	3	16	Amp		0.990564	N	87.5561
41	D5	FALSE	rgdv-sg	23066	UNKNOWN	SYBR	None				24.0816	21.955	26.4142	12.3007	12.294	0.0504644		-11.4898	0.0832093	0.0480409	-4.58986	TRUE	20439.8	TRUE	3	6	Inconclusive		0.991018	N	83.328
42	D6	FALSE	rgdv-sg	23066	UNKNOWN	SYBR	None				24.0816	21.955	26.4142	12.3408	12.294	0.0504644		-11.4898	0.0832093	0.0480409	-4.58986	TRUE	20439.8	TRUE	3	6	Inconclusive		0.991123	N	83.4738
43	D7	FALSE	rgdv-sg	23066	UNKNOWN	SYBR	None				24.0816	21.955	26.4142	12.2406	12.294	0.0504644		-11.4898	0.0832093	0.0480409	-4.58986	TRUE	20439.8	TRUE	3	6	Inconclusive		0.986416	N	83.328

## Sheet: Figure 2f
3 d		7 d		9 d
RdCBP	RGDV	RdCBP	RGDV	RdCBP	RGDV
93	0	41	49	33	65
92	1	49	43	37	55
92	7	65	25	28	63
91	3	51	45	33	64
91	4	64	32	38	52
91	5	58	38	36	55
90	7	69	22	37	57
90	7	49	42	29	67
89	2	62	29	42	50
88	9	48	44	28	66
85	2	52	42	33	65
85	9	50	43	27	69
84	10	48	48	27	66
83	9	73	21	31	66
83	2	71	27	35	59
81	5	57	38	32	61
81	1	59	32	45	53
81	6	75	23	31	63
81	7	65	25	40	52
81	6	60	35	33	58

## Sheet: Figure 4b and c
Well	Well Position	Omit	Sample Name	Target Name	Task	Reporter	Quencher	Quantity	Quantity Mean	Quantity SD	RQ	RQ Min	RQ Max	CT	Ct Mean	Ct SD	Delta Ct	Delta Ct Mean	Delta Ct SD	Delta Ct SE	Delta Delta Ct	Automatic Ct Threshold	Ct Threshold	Automatic Baseline	Baseline Start	Baseline End	Amp Status	Comments	Cq Conf	HIGHSD	OUTLIERRG	Tm1	Tm2	Tm3	Tm4
1	A1	FALSE	2-1	EFI	UNKNOWN	SYBR	None							13.1283	13.4435	0.274889						TRUE	0.0516143	TRUE	3	10	Amp		0.977458	N	N	87.5234
2	A2	FALSE	2-1	EFI	UNKNOWN	SYBR	None							13.6339	13.4435	0.274889						TRUE	0.0516143	TRUE	3	10	Amp		0.991567	N	N	87.5234
3	A3	FALSE	2-1	EFI	UNKNOWN	SYBR	None							13.5682	13.4435	0.274889						TRUE	0.0516143	TRUE	3	10	Amp		0.9776	N	N	87.5234
13	B1	FALSE	2-3	EFI	UNKNOWN	SYBR	None							13.1646	12.8349	0.315736						TRUE	0.0516143	TRUE	3	9	Amp		0.959299	N	N	87.5234
14	B2	FALSE	2-3	EFI	UNKNOWN	SYBR	None							12.8049	12.8349	0.315736						TRUE	0.0516143	TRUE	3	8	Amp		0.99346	N	N	87.5234
15	B3	FALSE	2-3	EFI	UNKNOWN	SYBR	None							12.5352	12.8349	0.315736						TRUE	0.0516143	TRUE	3	8	Amp		0.990806	N	N	87.3763
25	C1	FALSE	2-5	EFI	UNKNOWN	SYBR	None							13.3158	13.7587	0.385334						TRUE	0.0516143	TRUE	3	9	Amp		0.97975	N	N	87.3763
26	C2	FALSE	2-5	EFI	UNKNOWN	SYBR	None							14.0167	13.7587	0.385334						TRUE	0.0516143	TRUE	3	11	Amp		0.988582	N	N	87.5234
27	C3	FALSE	2-5	EFI	UNKNOWN	SYBR	None							13.9436	13.7587	0.385334						TRUE	0.0516143	TRUE	3	11	Amp		0.992128	N	N	87.3763
37	D1	FALSE	2-7	EFI	UNKNOWN	SYBR	None							12.913	12.9464	0.0342054						TRUE	0.0516143	TRUE	3	10	Amp		0.976413	N	N	87.5234
38	D2	FALSE	2-7	EFI	UNKNOWN	SYBR	None							12.9447	12.9464	0.0342054						TRUE	0.0516143	TRUE	3	9	Amp		0.985806	N	N	87.5234
39	D3	FALSE	2-7	EFI	UNKNOWN	SYBR	None							12.9814	12.9464	0.0342054						TRUE	0.0516143	TRUE	3	10	Amp		0.989034	N	N	87.2291
49	E1	FALSE	2-9	EFI	UNKNOWN	SYBR	None							14.1099	14.1508	0.035667						TRUE	0.0516143	TRUE	3	11	Amp		0.98722	N	N	87.5234
50	E2	FALSE	2-9	EFI	UNKNOWN	SYBR	None							14.1675	14.1508	0.035667						TRUE	0.0516143	TRUE	3	11	Amp		0.961076	N	N	87.5234
51	E3	FALSE	2-9	EFI	UNKNOWN	SYBR	None							14.1751	14.1751	0.035667						TRUE	0.0516143	TRUE	3	11	Amp		0.95613	N	N	87.3763
4	A4	FALSE	G-1	EFI	UNKNOWN	SYBR	None							13.489	14.1751	0.180527						TRUE	0.0516143	TRUE	3	10	Amp		0.986563	N	N	87.5234
5	A5	FALSE	G-1	EFI	UNKNOWN	SYBR	None							13.8475	14.1751	0.180527						TRUE	0.0516143	TRUE	3	10	Amp		0.981138	N	N	87.8178
6	A6	FALSE	G-1	EFI	UNKNOWN	SYBR	None							13.7051	13.7051	0.180527						TRUE	0.0516143	TRUE	3	10	Amp		0.994457	N	N	87.8178
16	B4	FALSE	G-3	EFI	UNKNOWN	SYBR	None							11.5565	13.7051	1.14673						TRUE	0.0516143	TRUE	3	11	Amp		0.987723	N	N	87.3763
17	B5	FALSE	G-3	EFI	UNKNOWN	SYBR	None							11.6448	13.7051	1.14673						TRUE	0.0516143	TRUE	3	11	Amp		0.993804	N	N	87.6706
18	B6	FALSE	G-3	EFI	UNKNOWN	SYBR	None							11.5716	13.6805	1.14673						TRUE	0.0516143	TRUE	3	11	Amp		0.99467	N	N	87.6706
28	C4	FALSE	G-5	EFI	UNKNOWN	SYBR	None							11.8807	13.6805	1.28356						TRUE	0.0516143	TRUE	3	10	Amp		0.895499	N	N	87.2291
29	C5	FALSE	G-5	EFI	UNKNOWN	SYBR	None							11.571	13.6805	1.28356						TRUE	0.0516143	TRUE	3	9	Amp		0.974131	N	N	87.5234
30	C6	FALSE	G-5	EFI	UNKNOWN	SYBR	None							11.4309	11.591	1.28356						TRUE	0.0516143	TRUE	3	9	Amp		0.978724	N	N	87.5234
40	D4	FALSE	G-7	EFI	UNKNOWN	SYBR	None							13.0864	11.591	0.161494						TRUE	0.0516143	TRUE	3	10	Amp		0.985681	Y	N	87.3763
41	D5	FALSE	G-7	EFI	UNKNOWN	SYBR	None							13.1277	11.591	0.161494						TRUE	0.0516143	TRUE	3	9	Amp		0.916419	Y	N	87.5234
42	D6	FALSE	G-7	EFI	UNKNOWN	SYBR	None							13.1257	11.6275	0.161494						TRUE	0.0516143	TRUE	3	11	Amp		0.85677	Y	N	87.3763
52	E4	FALSE	G-9	EFI	UNKNOWN	SYBR	None							13.2354	11.6275	0.918012						TRUE	0.0516143	TRUE	3	10	Amp		0.987725	N	N	87.3763
53	E5	FALSE	G-9	EFI	UNKNOWN	SYBR	None							13.3668	12.5483	0.918012						TRUE	0.0516143	TRUE	3	10	Amp		0.935634	N	N	87.3763
54	E6	FALSE	G-9	EFI	UNKNOWN	SYBR	None							13.2897	12.5483	0.918012						TRUE	0.0516143	TRUE	3	10	Amp		0.988138	N	N	87.3763
7	A7	FALSE	2-1	RGDV-P8	UNKNOWN	SYBR	None				1	0.705252	1.41793	21.3785	12.5483	4.30117		-1.90669	0.314283	0.181451	0	TRUE	0.0886659	TRUE	3	7	Amp		0.992209	N	N	80.4587
8	A8	FALSE	2-1	RGDV-P8	UNKNOWN	SYBR	None				1	0.705252	1.41793	21.5496	16.7959	4.30117		-1.90669	0.314283	0.181451	0	TRUE	0.0886659	TRUE	3	7	Amp		0.989705	N	N	80.6059
9	A9	FALSE	2-1	RGDV-P8	UNKNOWN	SYBR	None				1	0.705252	1.41793	21.6824	16.7959	4.30117		-1.90669	0.314283	0.181451	0	TRUE	0.0886659	TRUE	3	8	Amp		0.981716	N	N	80.4587
19	B7	FALSE	2-3	RGDV-P8	UNKNOWN	SYBR	None				0.0342913	0.0265272	0.0443278	16.739	16.7959	0.184995		2.95932	0.231051	0.133398	4.86601	TRUE	0.0886659	TRUE	3	11	Amp		0.994158	N	N	80.4587
20	B8	FALSE	2-3	RGDV-P8	UNKNOWN	SYBR	None				0.0342913	0.0265272	0.0443278	16.4076	15.4681	0.184995		2.95932	0.231051	0.133398	4.86601	TRUE	0.0886659	TRUE	3	10	Amp		0.98496	N	N	80.6059
21	B9	FALSE	2-3	RGDV-P8	UNKNOWN	SYBR	None				0.0342913	0.0265272	0.0443278	16.4308	15.4681	0.184995		2.95932	0.231051	0.133398	4.86601	TRUE	0.0886659	TRUE	3	10	Amp		0.989093	N	N	80.4587
31	C7	FALSE	2-5	RGDV-P8	UNKNOWN	SYBR	None				1.0604	0.655259	1.71605	13.5661	15.4681	0.198026		-1.99131	0.43324	0.250131	-0.0846122	TRUE	0.0886659	TRUE	3	7	Amp		0.989833	N	N	80.4587
32	C8	FALSE	2-5	RGDV-P8	UNKNOWN	SYBR	None				1.0604	0.655259	1.71605	13.7742	13.104	0.198026		-1.99131	0.43324	0.250131	-0.0846122	TRUE	0.0886659	TRUE	3	8	Amp		0.977542	N	N	80.4587
33	C9	FALSE	2-5	RGDV-P8	UNKNOWN	SYBR	None				1.0604	0.655259	1.71605	13.9619	13.104	0.198026		-1.99131	0.43324	0.250131	-0.0846122	TRUE	0.0886659	TRUE	3	8	Amp		0.985722	N	N	80.3115
43	D7	FALSE	2-7	RGDV-P8	UNKNOWN	SYBR	None				0.646573	0.569423	0.734177	11.576	13.104	0.109122		-1.27758	0.114358	0.0660244	0.629114	TRUE	0.0886659	TRUE	3	7	Amp		0.993097	N	N	80.3115
44	D8	FALSE	2-7	RGDV-P8	UNKNOWN	SYBR	None				0.646573	0.569423	0.734177	11.6414	11.8895	0.109122		-1.27758	0.114358	0.0660244	0.629114	TRUE	0.0886659	TRUE	3	7	Amp		0.991119	N	N	80.4587
45	D9	FALSE	2-7	RGDV-P8	UNKNOWN	SYBR	None				0.646573	0.569423	0.734177	11.789	11.8895	0.109122		-1.27758	0.114358	0.0660244	0.629114	TRUE	0.0886659	TRUE	3	8	Amp		0.996244	N	N	80.3115
55	E7	FALSE	2-9	RGDV-P8	UNKNOWN	SYBR	None				1.68634	1.44795	1.96399	12.2382	12.4471	0.183211		-2.66059	0.137175	0.0791978	-0.753897	TRUE	0.0886659	TRUE	3	7	Amp		0.984249	N	N	80.3115
56	E8	FALSE	2-9	RGDV-P8	UNKNOWN	SYBR	None				1.68634	1.44795	1.96399	12.5228	12.4471	0.183211		-2.66059	0.137175	0.0791978	-0.753897	TRUE	0.0886659	TRUE	3	7	Amp		0.9844	N	N	80.4587
57	E9	FALSE	2-9	RGDV-P8	UNKNOWN	SYBR	None				1.68634	1.44795	1.96399	12.5803	12.4471	0.183211		-2.66059	0.137175	0.0791978	-0.753897	TRUE	0.0886659	TRUE	3	8	Amp		0.989293	N	N	80.3115
10	A10	FALSE	G-1	RGDV-P8	UNKNOWN	SYBR	None				0.00115533	0.000839145	0.00159064	21.2776	21.5313	0.224115		7.85079	0.28778	0.16615	9.75749	TRUE	0.0886659	TRUE	3	16	Amp		0.988098	N	N	80.6059
11	A11	FALSE	G-1	RGDV-P8	UNKNOWN	SYBR	None				0.00115533	0.000839145	0.00159064	21.7022	21.5313	0.224115		7.85079	0.28778	0.16615	9.75749	TRUE	0.0886659	TRUE	3	17	Amp		0.992568	N	N	80.7531
12	A12	FALSE	G-1	RGDV-P8	UNKNOWN	SYBR	None				0.00115533	0.000839145	0.00159064	21.6141	21.5313	0.224115		7.85079	0.28778	0.16615	9.75749	TRUE	0.0886659	TRUE	3	17	Amp		0.989435	N	N	80.7531
22	B10	FALSE	G-3	RGDV-P8	UNKNOWN	SYBR	None				0.057298	0.0474974	0.0691208	16.6229	16.8097	0.162093		2.21868	0.168833	0.0974755	4.12537	TRUE	0.0886659	TRUE	3	12	Amp		0.988875	N	N	80.4587
23	B11	FALSE	G-3	RGDV-P8	UNKNOWN	SYBR	None				0.057298	0.0474974	0.0691208	16.8927	16.8097	0.162093		2.21868	0.168833	0.0974755	4.12537	TRUE	0.0886659	TRUE	3	13	Amp		0.989213	N	N	80.6059
24	B12	FALSE	G-3	RGDV-P8	UNKNOWN	SYBR	None				0.057298	0.0474974	0.0691208	16.9134	16.8097	0.162093		2.21868	0.168833	0.0974755	4.12537	TRUE	0.0886659	TRUE	3	13	Amp		0.989105	N	N	80.6059
34	C10	FALSE	G-5	RGDV-P8	UNKNOWN	SYBR	None				0.388433	0.253321	0.595609	14.5783	14.5868	0.0204206		-0.542432	0.38472	0.222118	1.36426	TRUE	0.0886659	TRUE	3	8	Amp		0.976671	N	N	80.4587
35	C11	FALSE	G-5	RGDV-P8	UNKNOWN	SYBR	None				0.388433	0.253321	0.595609	14.5721	14.5868	0.0204206		-0.542432	0.38472	0.222118	1.36426	TRUE	0.0886659	TRUE	3	8	Amp		0.980404	N	N	80.4587
36	C12	FALSE	G-5	RGDV-P8	UNKNOWN	SYBR	None				0.388433	0.253321	0.595609	14.6101	14.5868	0.0204206		-0.542432	0.38472	0.222118	1.36426	TRUE	0.0886659	TRUE	3	8	Amp		0.973815	N	N	80.4587
46	D10	FALSE	G-7	RGDV-P8	UNKNOWN	SYBR	None				0.000499586	0.00025489	0.00097919	12.7563	12.6068	0.169387		9.06028	0.605657	0.349676	10.967	TRUE	0.0886659	TRUE	3	18	Amp		0.989709	N	N	80.4587
47	D11	FALSE	G-7	RGDV-P8	UNKNOWN	SYBR	None				0.000499586	0.00025489	0.00097919	12.6413	12.6068	0.169387		9.06028	0.605657	0.349676	10.967	TRUE	0.0886659	TRUE	3	19	Amp		0.98819	N	N	80.7531
48	D12	FALSE	G-7	RGDV-P8	UNKNOWN	SYBR	None				0.000499586	0.00025489	0.00097919	12.4229	11.8159	0.169387		9.06028	0.605657	0.349676	10.967	TRUE	0.0886659	TRUE	3	18	Amp		0.989727	N	N	80.6059
58	E10	FALSE	G-9	RGDV-P8	UNKNOWN	SYBR	None				0.183614	0.1612	0.209145	11.5247	11.8159	0.0473209		0.538554	0.183022	0.079431	2.44525	TRUE	0.0886659	TRUE	3	10	Amp		0.991843	N	N	80.3115
59	E11	FALSE	G-9	RGDV-P8	UNKNOWN	SYBR	None				0.183614	0.1612	0.209145	11.5003	11.8159	0.0473209		0.538554	0.183022	0.079431	2.44525	TRUE	0.0886659	TRUE	3	10	Amp		0.981527	N	N	80.4587
60	E12	FALSE	G-9	RGDV-P8	UNKNOWN	SYBR	None				0.183614	0.1612	0.209145	11.5917	10.8045	0.0473209		0.538554	0.183022	0.079431	2.44525	TRUE	0.0886659	TRUE	3	10	Amp		0.986181	N	N	80.4587
10	A10	FALSE	2-1	CBP	UNKNOWN	SYBR	None				0.0128067	0.00967394	0.0169539	10.3627	10.8045	0.0756388		0.00141907	0.252481	0.14577	6.28696	TRUE	20026.9	TRUE	3	7	Inconclusive		0.989357	83.6458
11	A11	FALSE	2-1	CBP	UNKNOWN	SYBR	None				0.0128067	0.00967394	0.0169539	10.4591	10.8045	0.0756388		0.00141907	0.252481	0.14577	6.28696	TRUE	20026.9	TRUE	3	7	Inconclusive		0.990236	83.7918
12	A12	FALSE	2-1	CBP	UNKNOWN	SYBR	None				0.0128067	0.00967394	0.0169539	10.31	10.7322	0.0756388		0.00141907	0.252481	0.14577	6.28696	TRUE	20026.9	TRUE	3	7	Inconclusive		0.991128	83.7918
22	B10	FALSE	2-3	CBP	UNKNOWN	SYBR	None				0.0178113	0.0149823	0.0211746	11.0669	10.7322	0.188801		-0.474479	0.155672	0.0898771	5.81106	TRUE	20026.9	TRUE	3	7	Inconclusive		0.981172	83.4999
23	B11	FALSE	2-3	CBP	UNKNOWN	SYBR	None				0.0178113	0.0149823	0.0211746	10.8197	10.7322	0.188801		-0.474479	0.155672	0.0898771	5.81106	TRUE	20026.9	TRUE	3	7	Inconclusive		0.986776	83.6458
24	B12	FALSE	2-3	CBP	UNKNOWN	SYBR	None				0.0178113	0.0149823	0.0211746	10.6961	11.7025	0.188801		-0.474479	0.155672	0.0898771	5.81106	TRUE	20026.9	TRUE	3	9	Inconclusive		0.983556	83.6458
34	C10	FALSE	2-5	CBP	UNKNOWN	SYBR	None				0.018613	0.0151737	0.022832	12.0088	11.7025	0.216299		-0.537996	0.183872	0.106159	5.74754	TRUE	20026.9	TRUE	3	9	Inconclusive		0.977499	83.6458
35	C11	FALSE	2-5	CBP	UNKNOWN	SYBR	None				0.018613	0.0151737	0.022832	12.4026	11.7025	0.216299		-0.537996	0.183872	0.106159	5.74754	TRUE	20026.9	TRUE	3	8	Inconclusive		0.986074	83.7918
36	C12	FALSE	2-5	CBP	UNKNOWN	SYBR	None				0.018613	0.0151737	0.022832	12.3609	12.0222	0.216299		-0.537996	0.183872	0.106159	5.74754	TRUE	20026.9	TRUE	3	7	Inconclusive		0.989855	83.7918
46	D10	FALSE	2-7	CBP	UNKNOWN	SYBR	None				0.0190206	0.0151713	0.0238465	11.927	12.0222	0.13367		-0.569245	0.203506	0.117495	5.71629	TRUE	20026.9	TRUE	3	8	Inconclusive		0.989313	83.4999
47	D11	FALSE	2-7	CBP	UNKNOWN	SYBR	None				0.0190206	0.0151713	0.0238465	11.7787	12.366	0.13367		-0.569245	0.203506	0.117495	5.71629	TRUE	20026.9	TRUE	3	7	Inconclusive		0.98889	83.4999
48	D12	FALSE	2-7	CBP	UNKNOWN	SYBR	None				0.0190206	0.0151713	0.0238465	12.0455	12.366	0.13367		-0.569245	0.203506	0.117495	5.71629	TRUE	20026.9	TRUE	3	7	Inconclusive		0.989057	83.4999
58	E10	FALSE	2-9	CBP	UNKNOWN	SYBR	None				0.474667	0.378703	0.594949	13.2738	12.366	0.121366		-5.21053	0.203277	0.117362	1.07501	TRUE	20026.9	TRUE	3	5	Inconclusive		0.986404	83.3539
59	E11	FALSE	2-9	CBP	UNKNOWN	SYBR	None				0.474667	0.378703	0.594949	13.3305	12.505	0.121366		-5.21053	0.203277	0.117362	1.07501	TRUE	20026.9	TRUE	3	5	Inconclusive		0.984943	83.3539
60	E12	FALSE	2-9	CBP	UNKNOWN	SYBR	None				0.474667	0.378703	0.594949	13.5065	12.505	0.121366		-5.21053	0.203277	0.117362	1.07501	TRUE	20026.9	TRUE	3	5	Inconclusive		0.977666	83.4999
7	A7	FALSE	G-1	CBP	UNKNOWN	SYBR	None				1	0.81533	1.2265	10.6779	12.505	0.133073		-6.28554	0.183747	0.106087	0	TRUE	20026.9	TRUE	3	4	Inconclusive		0.990614	83.6458
8	A8	FALSE	G-1	CBP	UNKNOWN	SYBR	None				1	0.81533	1.2265	10.9093	9.9665	0.133073		-6.28554	0.183747	0.106087	0	TRUE	20026.9	TRUE	3	4	Inconclusive		0.975264	83.6458
9	A9	FALSE	G-1	CBP	UNKNOWN	SYBR	None				1	0.81533	1.2265	10.6797	9.9665	0.133073		-6.28554	0.183747	0.106087	0	TRUE	20026.9	TRUE	3	4	Inconclusive		0.954309	83.6458
19	B7	FALSE	G-3	CBP	UNKNOWN	SYBR	None				0.987786	0.820957	1.18852	8.31054	9.9665	0.122009		-6.26781	0.166496	0.0961267	0.0177301	TRUE	20026.9	TRUE	3	4	Inconclusive		0.97783	83.6458
20	B8	FALSE	G-3	CBP	UNKNOWN	SYBR	None				0.987786	0.820957	1.18852	8.2058	8.44306	0.122009		-6.26781	0.166496	0.0961267	0.0177301	TRUE	20026.9	TRUE	3	4	Inconclusive		0.968113	83.7918
21	B9	FALSE	G-3	CBP	UNKNOWN	SYBR	None				0.987786	0.820957	1.18852	8.44904	8.44306	0.122009		-6.26781	0.166496	0.0961267	0.0177301	TRUE	20026.9	TRUE	3	4	Inconclusive		0.958901	83.6458
31	C7	FALSE	G-5	CBP	UNKNOWN	SYBR	None				1.19699	0.944618	1.51678	8.67435	8.44306	0.160243		-6.54495	0.213107	0.123037	-0.259408	TRUE	20026.9	TRUE	3	4	Inconclusive		0.986942	83.4999
32	C8	FALSE	G-5	CBP	UNKNOWN	SYBR	None				1.19699	0.944618	1.51678	8.65292	9.4564	0.160243		-6.54495	0.213107	0.123037	-0.259408	TRUE	20026.9	TRUE	3	4	Inconclusive		0.982534	83.6458
33	C9	FALSE	G-5	CBP	UNKNOWN	SYBR	None				1.19699	0.944618	1.51678	8.94056	9.4564	0.160243		-6.54495	0.213107	0.123037	-0.259408	TRUE	20026.9	TRUE	3	4	Inconclusive		0.971544	83.4999
43	D7	FALSE	G-7	CBP	UNKNOWN	SYBR	None				0.670001	0.584723	0.767717	10.7757	10.6615	0.320547		-5.70777	0.122528	0.0707416	0.577765	TRUE	20026.9	TRUE	3	4	Inconclusive		0.978239	83.4999
44	D8	FALSE	G-7	CBP	UNKNOWN	SYBR	None				0.670001	0.584723	0.767717	10.2995	10.6615	0.320547		-5.70777	0.122528	0.0707416	0.577765	TRUE	20026.9	TRUE	3	4	Inconclusive		0.969305	83.6458
45	D9	FALSE	G-7	CBP	UNKNOWN	SYBR	None				0.670001	0.584723	0.767717	10.9093	10.6615	0.320547		-5.70777	0.122528	0.0707416	0.577765	TRUE	20026.9	TRUE	3	4	Inconclusive		0.971829	83.4999
55	E7	FALSE	G-9	CBP	UNKNOWN	SYBR	None				1.12471	1.01037	1.25199	11.5272	11.6195	0.079981		-6.45509	0.0964862	0.0557063	-0.169555	TRUE	20026.9	TRUE	3	5	Inconclusive		0.980118	83.4999
56	E8	FALSE	G-9	CBP	UNKNOWN	SYBR	None				1.12471	1.01037	1.25199	11.6672	11.6195	0.079981		-6.45509	0.0964862	0.0557063	-0.169555	TRUE	20026.9	TRUE	3	5	Inconclusive		0.976129	83.4999
57	E9	FALSE	G-9	CBP	UNKNOWN	SYBR	None				1.12471	1.01037	1.25199	11.6642	11.6195	0.079981		-6.45509	0.0964862	0.0557063	-0.169555	TRUE	20026.9	TRUE	3	5	Inconclusive		0.963689	83.3539

## Sheet: Figure 4f
	dsGFP		dsRdCBP
	Total	Infected	Total	Infected
1st	21	6	24	11
2nd	20	7	24	10
3rd	19	6	19	9
4th	18	8	12	7

## Sheet: Figure 5b
	V-			V+			dsGFP			dsRdCBP
1 h	12	20	25	48	50	57	18	21	17	37	49	41
3 h	58	49	50	113	100	125	48	53	46	76	92	87
Note: Average number of feeding sites whitin a 2-cm leaf sheath

## Sheet: Figure 5c
1 h				3 h					Note: Quantification of calcium levels as arbitrary units
V-	V+	dsGFP	dsRdCBP	V-	V+	dsGFP	dsRdCBP
24.354	32.432	25.146	19.537	18.451	30.411	24.596	28.589
20.394	26.75	28.017	36.95	16.761	27.577	21.414	23.843
29.601	31.601	28.116	42.471	15.211	23.871	20.726	30.284
18.117	41.441	26.631	43.179	26.831	16.241	32.25	28.363
23.166	33.264	22.473	46.01	18.451	21.037	21.156	41.697
15.147	24.948	31.482	32.703	15.915	29.103	17.114	27.233
33.66	43.798	33.759	23.925	22.042	36.733	24.424	33.335
29.502	34.65	36.927	44.028	19.225	27.25	18.576	31.075
19.305	25.918	30.69	42.329	20.352	28.122	17.63	34.352
18.117	45.184	29.898	34.402	17.676	30.847	24.854	32.77
34.452	36.729	27.324	34.968	15.915	30.629	22.102	37.855
32.175	43.52	26.235	44.311	21.197	24.525	27.262	33.674
28.413	49.342	35.739	24.916	21.972	22.563	31.218	33.109
29.898	39.778	27.324	45.019	17.676	27.904	19.178	24.747
19.998	26.75	29.7	45.586	25.07	39.676	24.338	29.041
33.066	45.322	17.523	47.851	16.62	38.259	24.252	16.95
22.572	36.036	25.641	30.862	18.169	24.525	30.1	29.267
25.542	38.254	24.057	36.95	24.085	20.71	14.018	28.476
22.869	40.055	19.8	41.338	13.803	19.293	24.166	33.109
29.403	42.966	20.295	50.965	21.831	20.601	22.446	33.561
20.493	27.859	25.74	46.293	12.606	19.293	22.79	31.753
28.215	47.678	19.503	41.197	18.662	44.145	19.866	24.521
18.909	35.62	30.195	27.748	24.085	29.866	14.706	37.177
24.156	26.75	19.998	28.597	21.268	24.198	22.704	34.465
25.542	45.461	23.463	34.26	23.873	29.43	20.038	38.533
21.582	27.997	31.185	43.037	23.239	24.416	19.694	24.747
21.384	28.552	27.324	24.492	12.324	29.103	22.79	28.702
17.028	37.976	26.235	25.766	22.465	24.852	27.176	33.9
20.196	37.145	28.71	33.694	21.338	31.828	14.964	29.719
23.364	28.136	20.889	46.86	23.732	45.889	21.414	36.612
				19.859	25.397	28.724	39.889
				17.324	31.828	20.64	40.793
				15.986	37.06	19.006	30.397
				19.085	24.525	23.822	25.199
				18.944	26.16	25.542	34.917
				19.718	19.293	21.672	22.939
				19.014	33.572	26.058	30.058
				20.282	19.62	22.274	26.103
				24.296	29.757	17.2	40.454
				23.099	39.894	21.672	28.024
				19.225	29.866	19.522	24.747
				23.31	36.951	21.414	33.335
				21.62	29.757	22.618	40.115
				23.239	25.506	29.068	34.804
				9.718	38.15	20.382	35.143
				18.099	32.264	29.928	29.719
				17.746	33.572	23.65	22.148
				18.803	34.008	24.252	32.431
				16.549	27.577	24.854	21.244
				18.169	23.108	20.554	41.132
				24.014	36.951	33.54	23.843
				16.901	24.416	26.918	28.024
				15.141	30.629	36.12	24.408
				19.296	27.468	19.436	36.838
				16.901	34.88	23.392	19.775
				20.915	27.359	20.726	40.002
				20.915	37.169	24.768	23.165
				12.887	28.449	22.79	32.205
				15.704	33.245	27.176	30.736
				13.521	36.079	20.296	29.267
				20.563	31.61	21.844	43.392
				16.197	28.667	18.748	37.855
				18.662	27.359	25.456	29.719
				15.915	34.226	17.63	31.188
				24.859	33.027	18.576	26.216
				20.141	30.084	21.156	25.425
				16.338	24.743	25.456	39.55
				17.394	22.454	28.982	30.849
				18.944	26.814	12.47	24.747
				18.451	27.359	23.736	28.702
				28.31	26.051	21.586	25.086
				20.915	31.065	20.64	22.487
				21.479	20.056	28.036	31.866
				25.845	34.335	19.178	30.171
				26.197	23.653	28.036	37.177
				16.831	35.316	30.788	31.414
				13.31	23.98	18.92	28.476
				13.873	39.785	23.22	34.013
				14.296	28.231	24.854	36.386
				18.028	27.25	23.22	35.482
				21.549	28.013	18.662	40.002
				19.155	31.065	24.424	25.99
				18.31	37.605	25.456	26.668
				21.761	25.833	23.564	30.058
				17.042	29.212	25.972	38.985
				9.789	32.591	22.188	30.736
				19.718	30.084	17.286	28.363
				18.521	15.26	21.93	32.996
				18.31	26.487	15.824	32.431
				19.437	21.037	27.95	23.165

## Sheet: Figure 5d
V-	V+	dsGFP	dsRdCBP		Note: The average areas of sieve plates with callose deposition in insect-infested leaf sheaths were counted using Image J
21.5949	14.5348	4.56306	11.3391
16.3001	19.5016	10.0861	11.4815
27.8166	27.8413	10.2283	14.0495
24.7787	21.6922	9.45248	16.8148
28.2939	22.8421	7.58249	18.4762
26.1485	17.188	13.6509	19.3959
24.1592	21.2841	13.4458	19.5147
15.7513	25.3366	19.1426	20.2367
17.8495	18.9407	13.1832	20.9206
22.3285	15.4566	16.1288	22.3449
15.9812	13.9584	20.8288	24.6806
19.7403	21.1565	20.3255	25.8879
22.9206	25.2013	16.6775	31.2804
5.97787	30.2918	19.089	34.9485
6.36219	23.7823	26.4008	44.2843
20.8177	26.9282	34.0518	48.1
30.541	18.9201	35.4729	49.5262
26.2006	34.6962	44.9956	50.9173
24.9211	22.1858	51.2425	51.8807
8.89129	26.9849	47.8456	54.7071
8.55748	36.8436	7.8713	55.6205
17.0669	34.5917	4.00098	57.7292
14.3583	33.3512	6.44829	58.7114
20.34	33.6885	12.2097	72.2121
14.0495	32.6186	10.4202	83.8769
16.5147	30.4918	15.3109	25.2764
17.5551	32.2121	15.0943	23.8146
23.3097	28.9029	16.9277	30.6755
29.6219	39.5391	11.6317	32.8769
23.9971	33.278	17.7159	43.6336
26.1193	30.8282	16.8764	47.8469
29.3482	34.2199	17.7146	46.4285
12.0928	30.6047	29.3755	56.305
23.4392	33.9402	25.5769	57.245
17.5083	28.4109	41.7336	55.4823
13.2115	30.9243	40.3469	73.9552
9.90611	22.8477	46.973	77.1593
19.1798	38.4317	44.0771	29.7008
11.7277	28.8159	50.281	36.8721

## Sheet: Figure 5
	NP	A	S	C	E	F	R	Probing number
V-	2522	2926	1086	1653	601	368	125	50
	3503	2529	677	1482	540	140	289	28
	2440	4333	1286	532	413	460	1346	21
	536	1728	721	1703	622	501	2788	43
	103	3859	197	653	214	78	5696	14
	909	4336	737	772	237	212	3088	12
	2132	4936	495	1471	427	100	539	35
	2756	3644	1074	978	439	259	1030	9
	5793	3122	1021	510	583	149	205	20
	4170	3795	245	696	1233	239	303	36
	4896	1302	503	749	1273	192	685	32
	3941	2777	579	943	903	321	1394	36
	1643	3690	249	622	625	216	4229	29
	4496	2344	548	924	1417	187	884	30
	3026	3799	1237	888	261	140	1036	32
V+	4372	3228	1533	960	240	173	1106	35
	3151	5319	999	838	169	258	835	48
	5384	4730	1021	1397	308	356	841	39
	3068	3217	1428	1201	383	402	1784	66
	3188	4158	937	1507	153	613	1477	22
	3068	3165	919	1226	1016	436	1406	44
	284	3519	1243	2093	393	437	3096	57
	1501	3201	922	1081	623	818	3038	18
	2145	3437	475	1193	484	937	2128	31
	1618	3355	1484	1181	443	632	2531	61
	1885	5492	1570	1880	188	437	274	53
	1675	4357	1303	1275	165	508	3097	43
	1566	5633	917	1779	493	222	190	51
	668	4066	1001	1055	437	869	3104	41
	1399	5297	967	2259	711	417	100	40
dsGFP	4548	3847	249	1008	177	0	1007	13
	329	4530	795	1414	408	396	1728	6
	1231	3130	1379	2059	349	79	972	50
	1921	2549	1141	1992	1304	164	930	25
	2172	2943	703	1406	484	95	1736	38
	2367	2854	244	842	936	201	3116	44
	3694	3943	965	992	1193	260	593	32
	3257	3629	210	1381	614	533	515	19
	3937	3469	1210	615	658	330	1122	57
	2854	3261	1177	1598	133	264	4580	36
	2584	2742	595	662	1421	549	1646	32
	5655	2312	266	952	255	456	1505	38
	2825	2150	432	1093	1215	301	504	28
	4113	1737	604	1528	1559	125	534	31
	1328	3405	460	612	625	288	1082	25
dsRdCBP	1681	5918	923	906	530	380	993	67
	2814	3524	619	1605	161	297	1777	58
	1872	3546	1426	2176	240	504	3136	31
	2145	2822	1632	1751	715	714	2521	45
	1344	4872	1609	1108	497	428	1439	54
	678	3177	605	1148	903	493	3796	36
	3222	5039	774	1569	590	207	0	49
	2605	2537	1387	1541	649	191	4471	27
	2061	4352	1750	1587	368	254	796	18
	3098	3416	1526	1550	241	370	0	22
	2387	4471	1775	1679	714	253	121	40
	1626	2087	1560	2118	506	457	2444	63
	3098	3416	1526	2150	241	370	0	50
	2402	4444	741	2797	315	471	1130	54
	1031	4774	1493	1335	133	499	2736	48

## Sheet: Figure 7
	H2O2 (ng/g)
	Mock			V-			V+			dsGFP			dsRdCBP
3 h	13.6571	14.1421	13.8792	20.2718	22.1504	20.4554	25.0578	26.9953	26.5738	19.6985	20.3172	19.9251	26.1342	26.6441	25.6334
6 h	14.1013	13.9721	13.6889	12.8867	13.3331	14.1269	17.9151	17.6409	17.4007	15.0372	14.7131	13.6626	16.7775	16.5441	16.3674
24 h	11.3661	11.6494	11.4183	11.3888	11.9236	11.4568	16.705	15.6513	19.9727	14.3755	14.6882	13.5008	17.7746	18.8261	18.0307
	ACC (ng/g)
	Mock			V-			V+			dsGFP			dsRdCBP
0.5 h	131	596	363.5	160	368	382.5	181	367	319	184	240	227	151	399	305
1 h	120	500	470.5	129	325	314	137	424	310.5	142	394	298	147	356	281.5
	JA (ng/g)
	Mock			V-			V+			dsGFP			dsRdCBP
0.5 h	16.2	3.259	5.729	70.9	17.96	29.43	71.7	32.5	22.1	22.2	33.2	30.7	31.7	12.83	16.265
1 h	15.3	4.368	5.52	63.3	13.11	23.205	32	14.04	8.02	36.7	16.81	11.755	97.1	16.16	41.63
	JA-Ile (ng/g)
	Mock			V-			V+			dsGFP			dsRdCBP
0.5 h	6.06	2.013	1.4085	19.8	7.15	10.475	40.5	15.39	12.945	29.5	8.8	16.15	7.32	5.04	7.68
1 h	5.923	2.254	1.3045	23.5	8.52	7.01	8.2	7.36	6.28	4.21	4.75	7.48	22.2	7.99	10.595
	SA (ng/g)
	Mock			V-			V+			dsGFP			dsRdCBP
0.5 h	3840	3250	2390	3220	3210	3815	2110	2597	2958	1750	2610	2630	1580	4270	4425
1 h	3560	3219	2701	6330	3700	4415	5290	3630	3410	5580	3240	3810	6630	4240	5885

[truncated: 1 more sheets: Figure S1]
